# Supplementary material for: Japanese multicenter database of healthy controls for [123I]FP-CIT SPECT
Source: Eur J Nucl Med Mol Imaging. 2018 Feb 24;45(8):1405–16. doi: 10.1007/s00259-018-3976-5 (PMC5993845; doi:10.1007/s00259-018-3976-5)
Supplement: Supplementary file 1 — (XLSX 19 kb) [file 259_2018_3976_MOESM1_ESM.xlsx]

## Sheet: 全施設分
	Supplementaly Details of acquisition and reconstruction conditions and calibrating coefficient of specific binding ratio (SBR) in each SPECT system
	Institute	Tokyo (Kodaira) ①	Tokyo (Kodaira)②	Sapporo①	Sapporo②	Sendai①	Sendai②	Chiba①	Chiba②
	SPECT System	SIEMENS SymbiaT6	GE Discovery NM/CT670 pro	Toshiba GCA9300R	Toshiba E.CAM	SIEMENS Symbia E	GE Infinia Hawkeye 4	GE Infinia	GE Infinia
	Collimator	LMEGP	ELEGP	Fanbeam	LMEGP	LMEGP	LEHR	ELEGP	LEHR
	Acquisition mode	Contineuous	Contineuous	Continuous	Continuous	Continuous	Continuous	Continuous	Continuous
	Angle increments	4°	4°	4°	4°	4°	4°	4°	4°
	Acquisition time	28min	28min	28min	42min	28min	27min	30min	30min
	Photopeak (scatter)window	159KeV±10.5 ％(Sub 7％)	159KeV±10 ％(Sub 10.5 ％)	159KeV±10 ％(Sub 7 ％)	159KeV±10 ％(Sub 7 ％)	159KeV±10 ％(Sub 8 ％)	159KeV±10 ％ （Sub：130KeV±10％）	159KeV±10 ％ （Sub：130KeV±10％）	159KeV±10 ％ （Sub：130KeV±10％）
	Matrix	128×128	128×128	128×128	128×128	128×128	128×128	128×128	128×128
	Zoom factors	1.45 times	1.33 times	1.00 times	1.45 times	1.45 times	1.30 times	1.50 times	1.50 times
	Pre filter	Butterworth	Butterworth	Butterworth	Butterworth	Gaussian（3mm）	Butterworth	Butterworth	Butterworth
	Cut-off frequency	0.53	0.53	0.76 cycles/cm	0.55 cycles/cm	0.55 cycles/cm	0.55 cycles/cm	0.50 cycles/cm	0.50 cycles/cm
	Order or power	8	8	4	8	-	10	8	8
	Reconstruction algorithms	OS-EM（Ite 2, Sub 18）	OS-EM（Ite 4, Sub 15）	OS-EM（Ite 4, Sub 15）	Filtered Back Projection	OS-EM（Ite 16, Sub 6）	OS-EM（Ite 6, Sub 10）	OS-EM（Ite 5, Sub 10）	OS-EM（Ite 5, Sub 10）
	Attenuation coefficient(μ) Scatter corection on/off	μ＝0.120/0.10 cm-1	μ＝0.120/0.10 cm-1	μ＝0.146/0.07 cm-1	μ＝0.146/0.07 cm-1	μ＝0.130/0.08 cm-1	μ＝0.120/0.08 cm-1	μ＝0.07/0.07 cm-1	μ＝0.07/0.07 cm-1
	An attenuation map	Shape contouring/CT scan	Shape contouring/CT scan	Shape contouring	Shape contouring	Shape contouring	Shape contouring/CT scan	Shape contouring/CT scan	Shape contouring/CT scan
	Scatter correction	Multi-Energy Window	Triple Energy Window	Triple Energy Window	Triple Energy Window	Multi-Energy Window	Dual Energy Window	Dual Energy Window	Dual Energy Window
	Pixel size	3.3 mm/pixel	3.3 mm/pixel	1.72 mm/pixel	3.3 mm/pixel	3.3 mm/pixel	3.3 mm/pixel	2.945 mm/pixel	2.945 mm/pixel
	Calibrating coefficient of SBR
	Callibrated SBR=a*SBR+b
	a：NOACNOSC	1.12084	1.13084	1.37558	1.2028	1.33631	1.32504	1.24439	1.20826
	b：NOACNOSC	1.06701	1.16222	0.579396	0.724034	1.13423	0.91699	0.861598	1.35797
	a：ChangACNOSC	1.0206	1.03501	1.28569	1.16362	1.12547	1.18173	1.12714	1.09363
	b：ChangACNOSC	-0.393083	-0.0685073	-0.585413	-0.321791	-0.0335541	-0.0395213	0.283529	0.407627
	a：CTACNOSC	1.03891	1.04775	-	-	-	1.37174	1.10797	1.42575
	b：CTACNOSC	-0.188336	-0.170011	-	-	-	-1.51353	-0.144166	-1.22126
	a：ChangACSC	0.897873	0.902369	0.969679	0.919776	0.921392	0.969612	0.925375	0.891026
	b：ChangACSC	-0.463702	0.0669847	-0.556259	-0.363636	-0.235967	-0.233924	-0.223263	0.727019
	a：CTACSC	0.915942	0.944948	-	-	-	1.08613	0.878108	1.11497
	b：CTACSC	0.043351	0.244003	-	-	-	-0.408788	0.323296	-0.210377
	Institute	Tokyo (Bunkyo) ①	Tokyo (Bunkyo) ②	Tokyo (Shinagawa) ①	Tokyo (Shinagawa) ②	Toyoake①	Toyoake②	Toyoake③	Kobe①	Kobe②
	SPECT System	Philips Bright View	GE Infinia	Toshiba GCA9300R	GE Discovery NM/CT670 pro	Toshiba GCA9300R	SIEMENS Symbia T16	SIEMENS Symbia T6	GE Optima NM/CT 640	Toshiba E.CAM
	Collimator	CHR	ELEGP	Fanbeam	LEHR	Fanbeam	LMEGP	LMEGP	ELEGP	LMEGP
	Acquisition mode	Step & Shoot	Continuous	Continuous	Continuous	Step & Shoot	Continuous	Continuous	Continuous	Continuous
	Angle increments	4°	4°	4°	4°	4°	6°	6°	3°	4°
	Acquisition time	28ｍｉｎ	28ｍｉｎ	28min	28min	30min	40min	40min	30ｍin	28min
	Photopeak (scatter)window	159KeV±10 ％ （Under 4 ％, Upper 6 ％）	159KeV±10 ％ （Under 6 ％, Upper 8 ％）	159KeV±10 ％(Sub 7 ％)	159KeV±10 ％ （Sub：130KeV±10％）	159KeV±10 ％(Sub 7 ％)	159KeV±10 ％(Sub 7 ％)	159KeV±10 ％(Sub 7 ％)	159KeV±10 ％ （Sub：130KeV±10％）	159KeV±10 ％ （Sub：130KeV±10％）
	Matrix	128×128	128×128	128×128	128×128	128×128	128×128	128×128	128×128	128×128
	Zoom factors	1.46 times	1.30 times	1.00 times	1.30 times	1.00 times	1.00 times	1.00 times	1.30 times	1.45 times
	Pre filter	Butterworth	Butterworth	Butterworth	Butterworth	Butterworth	Butterworth	Butterworth	Butterworth	Butterworth
	Cut-off frequency	0.625 cycles/cm	0.55 cycles/cm	0.7	0.7	0.58 cycles/cm	0.53	0.53	0.60 cycles/cm	0.55 cycles/cm
	order or power	8	8	4	10		8	8	10	8
	Reconstruction algorithms	OS-EM（Ite 8, Sub 6）	OS-EM（Ite 6, Sub 10）	OS-EM（Ite 2, Sub 10）	OS-EM（Ite 2, Sub 10）	Filtered Back Projection	Filtered Back Projection	Filtered Back Projection	OS-EM（Ite 3, Sub 10）	Filtered Back Projection
	Attenuation coefficient(μ) Scatter corection on/off	μ＝0.120/0.07 cm-1	μ＝0.140/0.07 cm-1	μ＝0.146/0.07 cm-1	μ＝0.110/0.11 cm-1	μ＝0.146/0.07 cm-1	μ＝0.146/0.07 cm-1	μ＝0.146/0.07 cm-1	μ＝0.146/0.11 cm-1	μ＝0.146/0.07 cm-1
	An attenuation map	Shape contouring	Shape contouring	Shape contouring	Shape contouring/CT scan	Shape contouring/CT scan	Shape contouring/CT scan	Shape contouring/CT scan	Shape contouring/CT scan	Shape contouring
	Scatter correction	Triple Energy Window	Triple Energy Window	Triple Energy Window	Triple Energy Window	Triple Energy Window	Multi-Energy Window	Multi-Energy Window	Dual Energy Window	Triple Energy Window
	Pixel size	3.2 mm/pixel	3.4 mm/pixel	1.72 mm/pixel	3.4 mm/pixel	1.72 mm/pixel	2.37 mm/pixel	2.37 mm/pixel	3.4 mm/pixel	3.3 mm/pixel
	Calibrating coefficient of SBR
	Callibrated SBR=a*SBR+b
	a：NOACNOSC	1.29108	1.31943	1.35011	1.25086	1.3717	1.40559	1.43919	1.15792	1.17072
	b：NOACNOSC	0.798816	0.680227	0.825871	1.11743	0.666881	1.37893	1.28066	1.12399	0.518613
	a：ChangACNOSC	1.22867	1.20105	1.2112	1.11609	1.28824	1.32066	1.31478	1.09872	1.09698
	b：ChangACNOSC	-0.547763	0.00934947	-0.327643	-0.225962	-0.154743	0.430222	0.274016	-1.00942	-0.411999
	a：CTACNOSC	-	-	-	1.08672	-	1.31221	1.35926	1.17707	-
	b：CTACNOSC	-	-	-	-0.0676218	-	0.582131	0.287491	-0.267992	-
	a：ChangACSC	0.95998	0.940066	0.916494	0.86594	0.972501	0.985617	0.918362	0.881986	0.860811
	b：ChangACSC	-1.26602	-0.417305	-0.270958	0.345454	-0.249312	-0.0236673	-0.0853829	-0.323735	-0.373675
	a：CTACSC	-	-	-	0.85336	-	1.00284	1.01998	0.986787	-
	b：CTACSC	-	-	-	0.630355	-	0.134036	-0.224964	0.180014	-
	OS-EM; ordered-subset expectation-maximization Ite; iteration Sub; subset
	Japanese multicenter database of healthy controls for [123I]FP-CIT SPECT
	European Journal of Nuclear Medicine and Molecular Imaging
	Hiroshi Matsuda et al. Integrative Brain Imaging Center , National Center of Neurology and Psychiatry
	matsudah@ncnp.go.jp
